# Supplementary material for: Fecal Fat Analyses in Chronic Pancreatitis Importance of Fat Ingestion before Stool Collection
Source: PLoS One. 2017 Jan 17;12(1):e0169993. doi: 10.1371/journal.pone.0169993 (PMC5240989; doi:10.1371/journal.pone.0169993)
Supplement: S1 Table — (XLSX) [file pone.0169993.s001.xlsx]

## Sheet: Sheet1
Patient number	Group	Layer score	Peak Bicarbonate	f Elastase	fecal Fat	CFA	Gender 1=M 2=FM	Age	Height (cm)	Weight (kg)	BMI	Fat input mean	MEDIAN	STDEV	Proteininput mean	MEDIAN	STDEV	carbo.input mean	MEDIAN	STDEV	Fiber input mean	MEDIAN	STDEV	Calcium input mean	MEDIAN	STDEV	zinc input mean	MEDIAN	STDEV	Vitamin D intake mean	MEDIAN	STDEV
1	nCP	0	112	447	2.76526	96.79	1	48	170	56	19.38	93.4333	101.4	15.3839	145.967	120.4	56.3796	335.467	322.4	48.5375	39.9667	52.1	23.0361	1091.33	1091	310.5	19.1667	19.9	3.36056	2.1	2.8	1.85203
2	nCP	2	110	364	11.5709	65.84	2	54	177	68	21.71	35.14	32.5	19.1749	35.22	25.3	24.3106	96.84	93.8	17.4093	11.32	10.1	3.49957	221.2	240	62.2471	3.86	3.6	2.55597	1.62	1.6	1.84986
3	nCP	2	76	375	5.22829	94.91	2	68	164	53	19.71	98.24	97.6	37.0249	118.26	102.8	26.7611	163.58	148.4	35.5698	19.86	18.8	5.0043	1040.2	1225	483.77	14.34	14.9	2.61209	2.5	3	1.47479
4	nCP	2	69	320	7.85744	90.98	1	55	179	68	21.23	88.7333	86.9	3.79781	174.533	164.6	18.166	432.05	352.6	145.519	64.9667	68.9	17.8284	797	797	1.41421	20.2333	21.6	4.31548	6.9	2	9.81478
5	nCP	0	111	874	4.27269	92.2	1	63	189	92	25.76	51.3	45.7	22.308	164.46	176.2	34.3723	175.48	163.6	36.9033	15.98	14.7	4.32747	1261.8	1242	185.261	11.88	11.4	2.19363	11.14	7	11.4758
6	nCP	2	95	147	9.88111	85.74	1	46	173	72	24.06	70.14	54.6	36.919	75.42	65.2	30.38	198.42	184.4	55.2027	21.74	21	6.03598	879.6	1094	515.934	10.86	8.1	6.33269	4.12	2.5	6.29261
7	nCP	2	98	750	1.34324	98.46	2	39	164	67	24.92	64.94	59.7	23.4749	75.62	85.6	17.6875	194.96	192.6	81.5073	23.94	18.8	20.7877	499.6	451	245.671	10.52	9.8	2.24989	3.32	3.1	3.29803
8	nCP	0	111	4	1.64381	97.07	2	46	163	75	28.23	67.9	57.4	37.1799	66.76	62.1	18.0222	137.32	115	47.2385	16.38	13.1	10.3955	469.8	322	242.847	8.52	7	4.97464	1.04	0.8	0.95551
9	nCP	2	100	288	6.84226	90.58	1	48	186	88	25	74.35	73	16.8866	118.875	116.4	55.5064	269.875	277.2	60.8005	40.85	40.85	25.8303	1375.5	1487	892.261	17.4	19.9	7.82304	4.975	4.95	2.62091
10	nCP	2	73	617	2.18158	95.94	1	64	184	98	28.9	49.32	20.8	42.1454	60.32	57.9	28.5173	88.12	85.5	38.4919	7.28	7.5	3.21279	317.2	348	151.465	7.8	8	3.83341	1.38	1.1	1.46014
11	nCP	0	109	300	5.91427	75	2	30	172	57	19.27	26.225	24.7	7.01017	64.62	58	18.7289	212.66	213	47.5224	28.54	32	13.4576	661.2	638	158.396	7.3	6.7	3.35857	25.5	24	7.44983
Patient number	Group	Layer score	Peak Bicarbonate	f Elastase	fecal Fat	CFA	Gender 1=M 2=FM	Age	Height (cm)	Weight (kg)	BMI	Fat input mean	MEDIAN	STDEV	Proteininput mean	MEDIAN	STDEV	carbo.input mean	MEDIAN	STDEV	Fiber input mean	MEDIAN	STDEV	Calcium input mean	MEDIAN	STDEV	zinc input mean	MEDIAN	STDEV	Vitamin D intake mean	MEDIAN	STDEV
12	CP	5	14	641	5.94175	84.11	1	35	170	75	25.96	37.78	33.8	13.4593	50.78	53.2	16.9361	129.02	132	35.6956	10.55	10.05	5.27036	503	459	225.108	6.66	6.7	2.41102	1.3	0.6	2.15407
13	CP	9	11	0	13.696	76.93	2	39	168	58	20.55	60.7	61.1	13.0006	62.93	60.65	6.28804	403.18	440.7	107.581	20	20.7	4.10122	21.364	20.7	4.48347	7.54	7.5	0.250998	2.08	2.1	0.396232
14	CP	9	72	209	5.41594	89.77	1	64	186	93	26.89	48	49.5	5.55518	71.52	70.5	5.79931	154.54	153.8	33.2211	13.82	13.6	4.23285	588	630	160.703	8.53333	9.1	1.72143	1.63333	1	1.2741
15	CP	7	55	3	10.7002	85.34	1	66	183	76	22.7	75.04	85	38.5514	68.54	75	37.4886	153.4	159	103.432	12.7	13.1	7.25982	583.2	702	311.517	8.76	9.9	4.49255	4.62	4.7	1.26965
16	CP	5	47	244	36.4938	58	1	79	188	65.3	18.8	86	97.2	29.4541	75.7	75.7	20.3795	416.9	416.9	73.8906	41.04	41.1	7.35853	1124.8	1112	174.219	8.32	8.2	1.73118	10.5	9.8	7.15961
17	CP	4	92	269	5.2063	91.09	1	65	188	85	24.05	56.16	54.4	14.3127	72.32	64.6	22.7819	150.86	130.7	63.752	24.14	20.4	8.78937	354	333	153.662	9.18	6.5	6.59674	7.38	7.6	4.63649
18	CP	12	63	61	72.0913	7.6	1	53	181	63.9	19.54	78.64	77.4	11.4901	80.26	84.1	10.7083	168.24	185.2	47.7904	19.48	18.1	6.29619	710.8	732	70.751	8.9	9.5	2.30543	2.96	3	1.45017
19	CP	12	7	57	21.2522	34.12	1	61	183	67	20.01	31.88	36.8	12.6585	43.28	27.4	29.1635	49.44	39.6	24.2133	5.34	4.7	2.95263	201.8	179	94.7797	6.52	3.6	5.95458	1.36	0.8	1.6876
20	CP	5	84	440	3.77892	94.14	2	68	168	86	30.48	68.36	67.7	21.0564	72.38	67.8	27.0526	205.34	207.6	57.0305	26.9	30.1	7.97026	632.4	636	184.465	8.16	7.3	2.16402	5.88	5.5	4.63541
21	CP	10	38	0	86.0116	17.73	1	70	182	79	24	104.54	99.5	23.593	115.68	129.5	33.8306	168.34	163.7	31.5731	22.16	23.4	4.94601	526.8	398	229.32	11.66	11.4	3.76935	22.62	25.4	9.94721
22	CP	9	71	384	29.7787	43.45	2	80	164	52	19	53.05	47.15	20.0231	57.05	57.45	15.6441	153.975	153.5	90.5536	20.85	20.15	13.5377	653.25	657.5	121.905	8.575	8.35	2.35142	4.875	1.4	7.9818
23	CP	7	15	52	1.67359	98.24	2	55	164	65	24.17	113.76	99.6	49.1374	92	101.6	32.054	608.26	663	215.393	33.74	33.1	11.9383	763	774	266.209	13.46	14.1	7.3371	23.76	27.1	20.8127
Patient number	Group	Layer score	Peak Bicarbonate	f Elastase	fecal Fat	CFA	Gender 1=M 2=FM	Age	Height (cm)	Weight (kg)	BMI	Fat input mean	MEDIAN	STDEV	Proteininput mean	MEDIAN	STDEV	carbo.input mean	MEDIAN	STDEV	Fiber input mean	MEDIAN	STDEV	Calcium input mean	MEDIAN	STDEV	zinc input mean	MEDIAN	STDEV	Vitamin D intake mean	MEDIAN	STDEV
24	HC		116	669	8.51573	91.64	1	48	183	80	23.89	107.72	96.2	21.1385	85.2	80.1	15.4019	266.74	257.2	65.7454	21.42	22.5	6.29182	625.4	639	261.447	11.74	12.1	3.0648	8.54	4.9	13.4472
25	HC		114	662	8.33275	93.98	1	45	180	100	30.87	133.1	113.3	76.828	117.84	131.8	50.6608	146.76	168.7	84.4258	8	9.8	5.01398	324.8	306	179.301	14.06	17.5	6.12234	3.5	0.4	4.58039
26	HC		108	584	4.4072	91.31	1	39	188	88	24.9	46.04	45.7	9.94098	103.14	96.3	46.0533	187.24	198.6	74.1285	21.86	25	8.2576	780	859	273.731	12.46	12	6.32361	4.48	2.1	5.11635
27	HC		118	548	10.3554	89.06	1	39	177	77	24.58	91.46	92.1	7.79314	83.66	82.5	12.3448	264.18	255.8	49.3535	25.36	24.5	3.61843	916.4	948	201.521	11.62	11.8	1.58177	2.92	2.6	1.56109
28	HC		123	299	2.25701	95.26	1	27	169	76	27	42.28	37.8	28.9956	79.26	89.5	27.394	125.42	93.1	91.6835	16.7	18.1	9.88635	519.2	485	280.029	8.32	7	4.13183	0.94	0.3	1.23207
29	HC		115	561	2.10511	96.11	2	39	169	72	25.21	51.52	55.4	13.0442	74.26	75.3	16.1034	192.16	193.8	17.5506	16.72	16.2	3.07197	725.4	750	273.884	8.02	8	0.993479	14.4	20.4	12.8443
30	HC		107	556	7.44856	95.91	1	27	191	75	20.56	171.18	174.9	85.3849	99.54	100	46.871	199.98	204.8	60.7059	30.56	32.9	7.46612	483.2	389	189.135	15.64	17.9	6.88716	27.34	26.3	3.68008
31	HC		115	505	4.51892	91.75	1	37	174	65	21	60.675	66.3	25.561	85.6	74.45	36.5133	127.275	117.15	44.3816	15.85	15.5	5.73207	555	607	205.538	9.9	9.2	3.68601	12.225	12.8	11.9394
32	HC		94	596	8.90271	84.39	1	39	176	76	24.54	57.66	57.1	20.6609	76.98	70.7	29.523	151.64	147.2	31.012	15.8	15.9	5.29009	319.8	248	199.692	7.4	6.6	2.38223	1.3	1.3	1.30958
33	HC		123	486	8.44862	91.36	2	53	163	55	20.71	92.64	93.2	25.1019	101.7	103.1	5.0314	109.72	123.5	45.2066	19.58	20.6	6.80125	1568.2	1649	521.41	11.92	11.6	2.29935	7.92	3.2	7.91119
34	HC		122	723	4.78819	93.77	2	51	173	92	30.74	80.34	74.9	13.0546	108	104.9	11.4204	244.62	196.6	129.508	29.52	30.3	3.90346	1837.8	1675	478.628	13.06	13.5	1.21778	2.32	2.1	1.11893
35	HC		85	552	3.37917	96.9	2	27	169	112.4	39.22	96.82	92.3	27.9891	124.1	115	18.2777	313.62	307.4	48.524	29.98	28.9	5.2756	1738	1630	392.312	15.16	14.4	1.84472	5.8	6	1.63707
36	HC		101	381	5	92	2	54	163	83	31	57.25	51.2	48.746	66	61.7	30.8197	172.9	155	49.4537	20.98	21.3	8.26964	774.4	608	394.724	8.68	7.7	5.24328	1.22	0	2.61763
nCP = not scoring for chronic pancreatitis
CP = scoring for chronic pancreatitis
HC = Healthy controls
